# Supplementary material for: Effects of Probiotic Bacillus as an Alternative of Antibiotics on Digestive Enzymes Activity and Intestinal Integrity of Piglets
Source: Front Microbiol. 2018 Oct 22;9:2427. doi: 10.3389/fmicb.2018.02427 (PMC6204369; doi:10.3389/fmicb.2018.02427)
Supplement: TABLE S1 — Detailed data for the gut bacterial phyla. [file Data_Sheet_1.xlsx]

## Sheet: Sheet1
	G1	G2	G3
Firmicutes	0.5774	0.7162	0.6938
Bacteroidetes	0.0637	0.1534	0.1701
Tenericutes	0.0123	0.0646	0.0802
Proteobacteria	0.1264	0.0527	0.0304
Actinobacteria	0.0947	0.0058	0.0141
Verrucomicrobia	0.0265	0.0022	0.0006
Cyanobacteria	0.0255	0.0022	0.0004
Spirochaetes	0.0003	0.0018	0.005
Chlamydiae	0.0033	0.0004	0.001
Planctomycetes	0.0371	0	0.0001
Chloroflexi	0.0209	0	0
Fusobacteria	0.0045	0	0
Armatimonadetes	0.0019	0	0
TM7	0.0013	0	0.001
[Thermi]	0.0003	0	0
Acidobacteria	0.0002	0	0
Chlorobi	0.0002	0	0
NKB19	0.0002	0	0
OD1	0.0002	0	0
SR1	0.0002	0	0
Fibrobacteres	0	0	0.0012
Unassigned;Other	0.0032	0.0007	0.0021
