# Supplementary material for: Effects of Probiotic Bacillus as an Alternative of Antibiotics on Digestive Enzymes Activity and Intestinal Integrity of Piglets
Source: Front Microbiol. 2018 Oct 22;9:2427. doi: 10.3389/fmicb.2018.02427 (PMC6204369; doi:10.3389/fmicb.2018.02427)
Supplement: TABLE S2 — Detailed data for the gut bacterial genera. [file Data_Sheet_2.xlsx]

## Sheet: Sheet1
	G1	G2	G3
k__Bacteria;p__Firmicutes;c__Clostridia;o__Clostridiales;f__Ruminococcaceae;g__	0.1833	0.396	0.2828
k__Bacteria;p__Firmicutes;c__Bacilli;o__Lactobacillales;f__Lactobacillaceae;g__Lactobacillus	0.1364	0.0379	0.0963
k__Bacteria;p__Bacteroidetes;c__Bacteroidia;o__Bacteroidales;f__Prevotellaceae;g__Prevotella	0.0255	0.0733	0.0921
k__Bacteria;p__Firmicutes;c__Clostridia;o__Clostridiales;f__;g__	0.0309	0.091	0.0578
k__Bacteria;p__Firmicutes;c__Clostridia;o__Clostridiales;f__Lachnospiraceae;g__Coprococcus	0.0163	0.0578	0.0964
k__Bacteria;p__Tenericutes;c__Mollicutes;o__RF39;f__;g__	0.0118	0.0646	0.0795
k__Bacteria;p__Bacteroidetes;c__Bacteroidia;o__Bacteroidales;f__[Paraprevotellaceae];g__[Prevotella]	0.0145	0.0639	0.0506
k__Bacteria;p__Firmicutes;c__Clostridia;o__Clostridiales;f__Clostridiaceae;g__	0.0379	0.0224	0.0207
k__Bacteria;p__Firmicutes;c__Clostridia;o__Clostridiales;f__Lachnospiraceae;g__	0.0132	0.0271	0.036
k__Bacteria;p__Firmicutes;c__Clostridia;o__Clostridiales;f__Lachnospiraceae;g__Lachnospira	0.0091	0.0325	0.0179
k__Bacteria;p__Proteobacteria;c__Betaproteobacteria;o__Tremblayales;f__;g__	0	0.0487	0.0002
k__Bacteria;p__Firmicutes;c__Clostridia;o__Clostridiales;f__Ruminococcaceae;g__Ruminococcus	0.0112	0.0231	0.0116
k__Bacteria;p__Firmicutes;c__Clostridia;o__Clostridiales;f__Ruminococcaceae;g__Faecalibacterium	0.0308	0.0007	0.0097
k__Bacteria;p__Firmicutes;c__Clostridia;o__Clostridiales;f__Veillonellaceae;g__Mitsuokella	0.0352	0.0007	0.0002
k__Bacteria;p__Planctomycetes;c__Planctomycetia;o__Pirellulales;f__Pirellulaceae;g__	0.0351	0	0.0001
k__Bacteria;p__Actinobacteria;c__Actinobacteria;o__Actinomycetales;f__Microbacteriaceae;Other	0.0335	0	0
